# Supplementary material for: Discovery of Novel Bioactive Tanshinones and Carnosol Analogues against Breast Cancer
Source: Cancers (Basel). 2023 Feb 19;15(4):1318. doi: 10.3390/cancers15041318 (PMC9953967; doi:10.3390/cancers15041318)
Supplement: Supplementary file 1 [file cancers-15-01318-s001.zip]

Archive with 1 entries (1 files):
- cancers-2219077-supplementary.pdf
